# Supplementary material for: Nitrogen fertilization impact on soil carbon pools and their stratification and lability in subtropical wheat-mungbean-rice agroecosystems
Source: PLoS One. 2021 Oct 1;16(10):e0256397. doi: 10.1371/journal.pone.0256397 (PMC8486117; doi:10.1371/journal.pone.0256397)
Supplement: S1 Data — (XLSX) [file pone.0256397.s001.xlsx]

## Sheet: Sheet1
Nlevel	Depth	Rep	MBC (mg/kg)	BR mg/kg/d)	qCO2(µg/mg/MBC/d)	TOC (%)	POC (mg/kg)	POXC	CPI	CliPOXC	CMIPOXC	CliMBC	CMIMBC	CliPOC	CMIPOC	pb (g/cm3)	TOC (t/h)	POC (kg/h)	POXC (t/h)	MBC (t/h)
N1	0-15	1	186.814	13.325	71.5811	1.36	24.7675	429.715	1.36	0.959441	50.8231	0.856798	58.0664	1.06633	67.5737	1.2925	26.3738	48.024	0.833022	0.362279
N1	0-15	2	176.214	14.25	83.0056	1.34	24.4	487.492	1.12605	1.39383	61.3643	0.963717	54.6472	1.295	67.9309	1.2975	26.0906	47.5566	0.95103	0.343234
N1	0-15	3	165	13.8	83.5177	1.37	22.385	471.793	1.15126	1.29699	59.2596	0.98714	56.8779	1.08292	58.1542	1.2925	26.5729	43.4298	0.916149	0.319917
N2	0-15	1	169.808	13.1	74.8038	1.2725	23.9975	520.77	1.2725	1.24901	62.2239	0.83873	52.747	1.11998	65.4774	1.2925	24.7016	46.6029	1.01189	0.329337
N2	0-15	2	200.078	15.225	77.695	1.4925	23.795	512.41	1.2542	1.29911	64.4143	0.977634	62.0691	1.14868	66.2312	1.2925	28.9534	46.1022	0.996574	0.388476
N2	0-15	3	209.239	15.375	76.0863	1.3575	23.0425	490.502	1.14076	1.38149	61.674	1.24622	72.3852	1.15147	59.8668	1.295	26.3779	44.7583	0.954541	0.406477
N3	0-15	1	200.742	15.15	78.969	1.455	25.8675	514.205	1.455	1.07018	61.0254	0.842836	62.3815	1.05889	70.5735	1.2775	27.9037	49.5081	0.987431	0.38534
N3	0-15	2	201.575	15.825	86.9488	1.3375	26.8675	524.74	1.12395	1.52412	66.2767	1.09902	62.655	1.46371	74.8158	1.2875	25.8435	51.9594	1.0166	0.3904
N3	0-15	3	175.022	14.175	90.835	1.425	26.4875	535.945	1.19748	1.42079	67.5192	0.991491	60.4189	1.24568	68.827	1.2825	27.4421	51.0046	1.0337	0.336771
N4	0-15	1	209.628	15	78.5892	1.415	27.8025	577.25	1.415	1.24039	68.9271	0.890448	65.2267	1.17052	75.8676	1.295	27.486	53.9592	1.12194	0.406924
N4	0-15	2	192.903	14.925	83.6361	1.5975	26.4375	535.008	1.34244	1.26589	67.1844	0.875113	59.7841	1.17591	73.5914	1.2925	30.9923	51.2869	1.0412	0.374458
N4	0-15	3	186.633	17.025	101.033	1.3775	28.4025	535.257	1.15756	1.49194	67.4768	1.09325	64.4407	1.37985	73.8179	1.285	26.5733	54.7922	1.03362	0.360385
N5	0-15	1	189.942	15.075	80.2755	1.4425	31.6025	552.325	1.4425	1.17102	65.7728	0.855719	59.029	1.30809	86.2534	1.2975	28.0864	61.4979	1.07706	0.369874
N5	0-15	2	224.803	15.75	70.807	1.58	27.1125	561.993	1.32773	1.33924	70.6651	1.07459	69.8374	1.22069	75.4725	1.3	30.8216	52.9022	1.09738	0.437962
N5	0-15	3	191.033	15.45	82.4857	1.445	27.96	551.465	1.21429	1.45877	69.4673	1.08237	65.9398	1.29133	72.6609	1.295	28.0826	54.3158	1.07242	0.370984
N1	15-30	1	122.871	12.6	116.405	1.225	12.5075	437.3	1.14486	1.04148	45.8231	0.618572	35.5732	0.61946	31.8686	1.4425	26.5339	27.0144	0.94723	0.265071
N1	15-30	2	115.138	14.175	130.069	1.32	11.355	436.615	1.28155	0.90887	44.913	0.639446	41.0757	0.630174	36.4885	1.4425	28.5821	24.5616	0.94427	0.24881
N1	15-30	3	107.863	13.125	122.091	1.225	10.8025	411.777	1.27604	1.02289	50.7976	0.719829	45.9383	0.598238	34.7615	1.44	26.4713	23.3289	0.890019	0.233018
N2	15-30	1	102.045	13.725	148.028	1.285	12.795	433.852	1.20093	0.971843	45.3571	0.500796	29.4792	0.586834	32.598	1.445	27.8753	27.7396	0.941151	0.22093
N2	15-30	2	140.243	14.0325	105.835	1.255	13.645	397.293	1.21845	0.864782	40.7905	0.820543	50.1555	0.814358	43.8604	1.445	27.2205	29.5136	0.861861	0.303739
N2	15-30	3	148.699	13.95	103.072	1.2825	12.2425	433.165	1.33594	1.03342	53.4481	0.944877	63.5672	0.643003	39.3981	1.44	27.7046	26.4205	0.935812	0.320615
N3	15-30	1	142.138	15.15	114.889	1.34	15.91	372.46	1.25234	0.789028	38.7096	0.641051	41.156	0.710234	40.5425	1.44	28.9575	34.3502	0.804296	0.306989
N3	15-30	2	141.625	14.025	112.544	1.245	17.025	491.107	1.20874	1.07101	50.8945	0.812102	50.6838	0.979838	54.7355	1.43	26.7131	36.472	1.05172	0.303897
N3	15-30	3	122.243	14.55	138.771	1.33	16.44	407.64	1.38542	0.940311	50.1372	0.742529	52.1517	0.850047	52.9221	1.425	28.4306	35.1275	0.871465	0.260962
N4	15-30	1	148.625	15.675	113.651	1.32	18.7375	440.752	1.23364	0.959651	46.0619	0.713312	43.0846	0.844482	47.7597	1.4375	28.5071	40.4129	0.951847	0.320195
N4	15-30	2	152.838	13.5	96.9399	1.3675	18.8625	386.255	1.32767	0.766053	39.5153	0.846731	54.6974	0.982351	60.6442	1.425	29.2567	40.2834	0.826329	0.326762
N4	15-30	3	140.593	15.6	111.984	1.3	20.66	397.295	1.35417	0.928774	48.8625	0.892287	60.0077	1.06989	66.5285	1.435	27.9765	44.4773	0.855752	0.302368
N5	15-30	1	148.072	14.55	95.7647	1.3375	23.8675	436.615	1.25	0.949945	45.6042	0.690929	42.8794	1.07605	60.8579	1.4475	29.0857	51.8332	0.94887	0.321787
N5	15-30	2	138.722	15.325	112.406	1.37	22.1875	470.413	1.3301	0.924211	48.4629	0.733864	49.5571	1.16327	71.3523	1.4275	29.3809	47.5344	1.01027	0.297516
N5	15-30	3	137.095	14.25	107.954	1.39	23.62	382.12	1.44792	0.821657	46.8626	0.799456	58.4581	1.0923	73.127	1.4375	30.0019	48.9991	0.825739	0.295883
